# Supplementary material for: Effects of Eight-Week Supplementation Containing Red Orange and Polypodium leucotomos Extracts on UVB-Induced Skin Responses: A Randomized Double-Blind Placebo-Controlled Trial
Source: Nutrients. 2025 Apr 2;17(7):1240. doi: 10.3390/nu17071240 (PMC11990338; doi:10.3390/nu17071240)
Supplement: Supplementary file 1 [file nutrients-17-01240-s001.zip]

Archive with 1 entries (1 files):
- nutrients-3563937-supplementary.pdf
